# Supplementary material for: The Progress of the New South Wales Aboriginal Oral Health Plan 2014–2020: A Scoping Review
Source: Healthcare (Basel). 2022 Mar 30;10(4):650. doi: 10.3390/healthcare10040650 (PMC9031810; doi:10.3390/healthcare10040650)
Supplement: Supplementary file 1 [file healthcare-10-00650-s001.zip]

Archive with 2 entries (2 files):
- healthcare-1612637 suppl Preferred Reporting Items for Systematic reviews and Meta-Analyses extension for Scoping Reviews (PRISMA-ScR) Checklist.pdf
- healthcare-1612637 supplementary.pdf
